# Supplementary material for: Thy1 marks a distinct population of slow-cycling stem cells in the mouse epidermis
Source: Nat Commun. 2022 Aug 8;13:4628. doi: 10.1038/s41467-022-31629-1 (PMC9360001; doi:10.1038/s41467-022-31629-1)
Supplement: Supplementary file 3 — Source Data [file 41467_2022_31629_MOESM3_ESM.xlsx]

## Sheet: Fig. 2i
Fig. 2i	# colonies
		α6+ScaI+Thy1+						α6+ScaI-CD34+						α6+ScaI+Thy1-
		Plate 1	Plate 2	Plate 3	Average	SD	SEM	Plate 1	Plate 2	Plate 3	Average	SD	SEM	Plate 1	Plate 2	Plate 3	Average	SD	SEM
	P0	14	10	8	10.6667	3.05505	1.76383	15	20	8	14.3333	6.02771	3.4801	4	8	2	4.66667	3.05505	1.76383
	P1	45	58	32	45	13	7.50555	51	60	43	51.3333	8.5049	4.91031	10	18	20	16	5.2915	3.05505
	P2	68	58	75	67	8.544	4.93288	85	72	63	73.3333	11.0604	6.38575	50	32	45	42.3333	9.29157	5.36449
	P3	72	92	85	83	10.1489	5.85947	92	86	105	94.3333	9.71253	5.60753	60	45	30	45	15	8.66025
	P4	81	77	98	85.3333	11.1505	6.43774	84	110	92	95.3333	13.3167	7.68838	20	15	31	22	8.18535	4.72582
	P5	83	105	78	88.6667	14.3643	8.29324	110	85	79	91.3333	16.4418	9.49269	6	15	3	8	6.245	3.60555
	P6	72	95	101	89.3333	15.308	8.83805	80	98	112	96.6667	16.0416	9.26163	0	0	0	0	0	0
	P7	80	75	93	82.6667	9.29157	5.36449	86	96	120	100.667	17.4738	10.0885						0
	P8	112	97	102	103.667	7.63763	4.40959	111	85	94	96.6667	13.2035	7.62306						0
	P9	91	84	76	83.6667	7.50555	4.33333	87	108	119	104.667	16.2583	9.38675						0
	P10	106	90	87	94.3333	10.2144	5.89727	75	85	108	89.3333	16.9214	9.76957						0

## Sheet: Fig. 3d
Fig. 3d	Frequency total cells and basal cells
	n	Total cell #	Basal cell #		Total cell #	Basal cell #		Total cell #	Basal cell #		Total cell #	Basal cell #		Total cell #	Basal cell #		Frequency	Total cell #	Basal cell #
	1	1	1		2	1		2	2		3	1		3	2		30	1	1
	2	1	1		2	1		2	2		3	1		3	2		25	2	1
	3	1	1		2	1		2	2		3	1		3	2		10	2	2
	4	1	1		2	1		2	2		3	1		3	2		20	3	1
	5	1	1		2	1		2	2		3	1		3	2		15	3	2
	6	1	1		2	1		2	2		3	1		3	2		0	3	3
	7	1	1		2	1		2	2		3	1		3	2
	8	1	1		2	1		2	2		3	1		3	2
	9	1	1		2	1		2	2		3	1		3	2
	10	1	1		2	1		2	2		3	1		3	2
	11	1	1		2	1		2	2		3	1		3	2
	12	1	1		2	1		2	2		3	1		3	2
	13	1	1		2	1		2	2		3	1		3	2
	14	1	1		2	1		2	2		3	1		3	2
	15	1	1		2	1		2	2		3	1		3	2
	16	1	1		2	1		2	2		3	1		3	2
	17	1	1		2	1		2	2		3	1		3	2
	18	1	1		2	1		2	2		3	1		3	2
	19	1	1		2	1		2	2		3	1		3	2
	20	1	1		2	1		2	2		3	1		3	2
	21	1	1		2	1		2	2		3	1		3	2
	22	1	1		2	1					3	1		3	2
	23	1	1		2	1					3	1		3	2
	24	1	1		2	1					3	1		3	2
	25	1	1		2	1					3	1		3	2
	26	1	1		2	1					3	1		3	2
	27	1	1		2	1					3	1		3	2
	28	1	1		2	1					3	1		3	2
	29	1	1		2	1					3	1		3	2
	30	1	1		2	1					3	1		3	2
	31	1	1		2	1					3	1		3	2
	32	1	1		2	1					3	1		3	2
	33	1	1		2	1					3	1
	34	1	1		2	1					3	1
	35	1	1		2	1					3	1
	36	1	1		2	1					3	1
	37	1	1		2	1					3	1
	38	1	1		2	1					3	1
	39	1	1		2	1					3	1
	40	1	1		2	1					3	1
	41	1	1		2	1					3	1
	42	1	1		2	1					3	1
	43	1	1		2	1
	44	1	1		2	1
	45	1	1		2	1
	46	1	1		2	1
	47	1	1		2	1
	48	1	1		2	1
	49	1	1		2	1
	50	1	1		2	1
	51	1	1		2	1
	52	1	1
	53	1	1
	54	1	1
	55	1	1
	56	1	1
	57	1	1
	58	1	1
	59	1	1
	60	1	1
	61	1	1
	61	1	1

## Sheet: Fig. 4b
Fig. 4b	Predicted # divisions per week
	Thy1- BC	Thy1+ SC
	2.2	0.35

## Sheet: Fig. 4d-f
Fig. 4d-f	Thy1 basal clones
	1 day	3 days	5 days	7 days	16 days	30 days	60 days	365 days
	1	1	1	1	1	1	1	1
	1	1	1	1	1	1	1	1
	1	1	1	1	1	1	1	1
	1	1	1	1	1	1	1	1
	1	1	1	1	1	1	1	1
	1	1	1	1	1	1	1	1
	1	1	1	1	1	1	1	1
	1	1	1	1	1	1	1	2
	1	1	1	1	1	1	1	2
	1	1	1	1	1	1	1	2
	1	1	1	1	1	1	1	2
	1	1	1	1	1	1	1	2
	1	1	1	1	1	1	1	2
	1	1	1	1	1	1	1	2
	1	1	1	1	1	1	1	3
	1	1	1	1	1	1	2	3
	1	1	1	1	1	1	2	3
	1	1	1	1	1	1	2	3
	1	1	1	1	1	2	2	3
	1	1	1	1	1	2	2	3
	1	1	1	1	1	2	2	3
	1	1	1	1	1	2	2	4
	1	1	1	1	1	2	2	4
	1	2	1	1	1	2	2	4
	1	2	1	1	1	2	2	4
	2	2	1	1	1	2	2	4
	2	3	1	1	1	2	2	4
	3	4	1	1	1	2	3	5
			1	1	1	2	3	5
			1	1	1	3	3	5
			1	1	1	3	3	5
			1	1	1	3	3	5
			1	1	1	3	3	6
			1	1	1	3	3	6
			1	1	1	3	4	6
			1	1	1	4	4	6
			1	1	2	4	4	7
			1	1	2	4	4	7
			1	1	2	4	4	7
			1	1	2	5	5	8
			1	1	2	5	5	8
			1	1	2	5	5	9
			1	1	2	6	6	9
			1	1	2	6	6	10
			1	1	2	7	6	11
			2	2	2	8	7	12
			2	2	2		7	13
			2	2	2		8	14
			2	2	2		8	15
			2	2	2		9
			2	2	2		10
			2	2	2		11
			2	2	2
			2	2	2
			2	2	3
			2	2	3
			3	2	3
			3	2	3
			3	2	3
			4	3	3
			4	3	3
				3	4
				3	4
				4	4
				4	5
				5	5
					6
n	28	28	61	66	67	46	52	49
Average	1.14286	1.28571	1.37705	1.48485	1.80597	2.52174	3.32692	5
SEM	0.0847387	0.134687	0.0939827	0.10631	0.139844	0.266919	0.358816	0.517549

## Sheet: Fig. 4i, j
Fig. 4i, j	UBC basal clones
	4 days	21 days	60 days
	1	1	1
	1	1	1
	1	1	1
	1	1	1
	1	1	1
	1	1	1
	1	1	1
	1	1	1
	1	1	1
	1	1	1
	1	1	1
	1	1	1
	1	1	1
	1	1	1
	1	1	1
	1	1	1
	1	1	1
	1	1	1
	1	1	1
	1	1	1
	1	1	1
	1	1	1
	1	1	1
	1	1	1
	1	1	1
	1	1	1
	1	1	1
	1	1	1
	1	2	1
	1	2	1
	1	2	1
	1	2	1
	1	2	2
	1	2	2
	1	2	2
	1	2	2
	1	2	2
	1	2	2
	1	2	2
	1	2	2
	1	2	2
	1	2	2
	1	2	2
	1	2	2
	1	2	2
	1	2	2
	1	2	2
	1	2	2
	1	2	2
	1	2	2
	1	2	3
	1	3	3
	1	3	3
	1	3	3
	1	3	3
	1	4	3
	2	4	4
n	57	57	57
Average	1.01754	1.64912	1.57895
SEM	0.0175439	0.101651	0.0999604

## Sheet: Fig. 5f
Fig. 5f	# Cornified units/basal clone
	30 days		60 days		120 days
	Homeostasis	Wound	Homeostasis	Wound	Homeostasis	Wound
	11	27	7	74	6	32
	8	11	14	25	7	55
	9	16	7	37	11	52
	8	17	7	14	6	40
	6	11	5	31	6	77
	3	18	6	13	7	32
	5	12	9	52	10	42
	6	16	7	46	7	15
	10	19	10	45	9	32
	12	8	7	42	14	46
	5	7	6	62	15	65
	10	16	4	43	25	119
	5	8	8	93	11
	8	42	9	33	17
	12	32	10		8
	9	17	4		6
	6	15	8		12
	6		12		10
	11		9		18
			5
			13
			11
n	19	17	22	14	19	12
Average	7.89474	17.1765	8.09091	43.5714	10.7895	50.5833
SD	2.66447	9.08457	2.75869	21.9395	5.10532	27.1643
SEM	0.611272	2.20333	0.588155	5.86357	1.17124	7.84167
T test (p value)		0.000152834		8.99211e-09		7.57378e-07
		***p<0.001		***p<0.001		***p<0.001

## Sheet: Fig. 5g
Fig. 5g	Fold difference in # a6hi Sca1hi Thy1+ EYFP+ cells
	14 days post induction	Unwounded	Wounded
	0 days	14 days	14 days
	0.2	0.2	1.7
	0.1	0.4	1.8
	0.4	0.2	2.1
n	3	3	3
Average	0.233333	0.266667	1.86667
Average Fold	1	1.14286	8
SD	0.152753	0.11547	0.208167
SEM	0.0881917	0.0666667	0.120185
T test (p value)		0.77805	0.000394173
		ns (p>0.05)	***p<0.001

## Sheet: Fig. 6d
Fig. 6d	Fold difference in Itga6hi Sca1+Thy1+
	Control	Thy1-DTA
	61.3	16
	65.6	21.2
	58.7	30.9
n	3	3
Average	61.8667	22.7
Average Fold	2.7254	1
SD	3.48473	7.56241
SEM	2.01191	4.36616
T test (p value)		0.00123515
		**p<0.01

## Sheet: Fig. 6f
Fig. 6f	Thickness of epidermis (µm)
	Control	Thy1-DTA
	44.8638	17.0879
	36.0922	14.3482
	38.5389	8.86401
	43.4594	10.8735
	48.7596	10.4303
	51.9686	9.56107
	61.1487	12.9214
	42.3814	7.9306
	36.1121	14.9856
	33.9527	15.6695
	36.2615	15.6772
	1.69763	12.9199
	46.3208	13.5811
	51.8265	18.2715
	37.3865	8.20503
	48.746	13.1848
		11.1992
n	16	17
Average	41.2198	12.6889
SD	8.0324	2.50686
SEM	2.0081	0.608004
T test (p value)		0.00608729
		**p<0.01

## Sheet: Fig. 6h
Fig. 6h	Ki67+ IFE cells (%)
	Control			Thy1-DTA
	DAPI	Ki67	%	DAPI	Ki67	%
	62	21	33.871	48	3	6.25
	82	33	40.2439	58	4	6.89655
	45	16	35.5556	84	4	4.7619
	66	25	37.8788	66	7	10.6061
	53	13	24.5283	75	8	10.6667
	79	22	27.8481	72	6	8.33333
	75	18	24	46	2	4.34783
	54	27	50	83	3	3.61446
	64	16	25	85	5	5.88235
		Control	Thy1-DTA
	n	9	9
	Average	33.214	6.81768
	SD	8.77116	2.58007
	SEM	2.92372	0.860023
	T test (p value)		1.94962e-07
			***p<0.001

[truncated: 6 more sheets: Fig. 6j, Fig. 6l, Suppl. Fig. 5e, Suppl. Fig. 6a, Suppl. Fig. 6i, Suppl. Fig. 9b]
